# Supplementary material for: Presence of rare potential pathogenic variants in subjects under 65 years old with very severe or fatal COVID-19
Source: Sci Rep. 2022 Jun 20;12:10369. doi: 10.1038/s41598-022-14035-x (PMC9208539; doi:10.1038/s41598-022-14035-x)
Supplement: Supplementary file 2 — Supplementary Table 1. [file 41598_2022_14035_MOESM2_ESM.xlsx]

## Sheet: Hoja1
						Pre-existing conditions											COVID-19 symptoms										Clinical management of COVID-19								COVID-19 complications
ID	Centre	Age	Sex	Ethinicity (genetic)	Pregnancy at diagnosis	Smoking habit	Hypertension	Hypercholesterolemia	Diabetes	Obesity (BMI>30kg/m2)	Cardiovascular disease	Neurological disease	Respiratory disease	Digestive / Liver disease	Oncohematological antecedents	Kidney disease	Date of COVID-19 diagnosis	Fever >=38ºC	Cough	Dyspnea	Other respiratory symptoms	Myalgia, arthralgia or tiredness	Neurological symptoms	Gastrointestinal symptoms	Anosmia or dysgeusia	Lung affection detected by Rx (% of both lungs)	Hospitalization	Date of admission	Admission to ICU	High flow nasal cannula (>16 L/min)	Non-invasive ventilation (CPAP o BiPAP)	Invasive ventilation	Date of discharge	Length of stay (days)	Shock	Cardiomyopathy	Bacterial infection	Fungal infection	Disseminated intravascular coagulation (DIC)	Pulmonary thromboembolism	Other arterial thrombosis	Venous thrombosis	Acute Kidney Injury	Neurological complications	Acute Liver Injury	Survivor
FJD_0004	HUFJD	46	Male	EUR	No	No	No	No	No	No	No	No	No	No	No	No	2020-03-31	NA	Yes	Yes	No	No	No	No	No	51-75%	Yes	2020-03-27	Yes	No	No	Yes	2020-05-22	55	No	No	No	No	No	Yes	No	No	No	No	No	Yes
FJD_0019	HUFJD	50	Male	EUR	No	No	No	No	No	No	No	No	No	No	No	No	2020-03-20	NA	Yes	Yes	No	No	Yes	No	No	51-75%	Yes	2020-03-20	Yes	No	No	Yes	2020-05-06	46	No	No	No	No	No	No	No	No	No	No	Yes	Yes
FJD_0044	HUFJD	49	Male	OTHER	No	No	No	No	No	No	No	No	No	No	No	No	2020-04-24	NA	Yes	Yes	Yes	No	No	Yes	No	51-75%	Yes	2020-03-17	Yes	Yes	No	Yes	2020-04-27	40	No	No	No	No	No	Yes	No	No	No	No	Yes	Yes
FJD_0081	HUFJD	24	Male	EUR	No	Former smoker	No	No	No	Yes	No	No	No	No	No	No	2020-04-06	NA	Yes	Yes	No	No	No	No	No	51-75%	Yes	2020-03-30	Yes	No	No	Yes	2020-05-09	39	No	No	No	No	No	No	No	No	No	No	No	Yes
FJD_0127	HUFJD	46	Male	EUR	No	No	Yes	No	No	No	No	No	No	No	No	No	2020-04-25	Yes	No	Yes	No	No	No	Yes	No	51-75%	Yes	2020-04-24	Yes	No	No	Yes	2020-05-12	18	No	No	No	No	No	No	No	No	No	No	No	Yes
FJD_0325	HUFJD	57	Male	EUR	No	Former smoker	No	No	No	No	No	No	No	No	No	No	2020-04-09	Yes	No	No	No	No	No	No	No	51-75%	Yes	2020-04-09	Yes	No	Yes	No	2020-06-28	79	No	No	No	No	No	No	No	No	No	No	Yes	No
FJD_0374	HUFJD	58	Male	EUR	No	Yes	Yes	No	No	No	No	No	No	No	No	No	2020-04-29	NA	Yes	Yes	Yes	No	No	No	No	<=25%	Yes	2020-04-29	No	No	Yes	No	2020-05-06	7	No	No	No	No	No	No	No	No	No	No	No	No
FJD_0412	HUFJD	60	Female	EUR	No	No	No	No	No	No	Yes	No	No	No	Yes	No	2020-04-28	NA	No	Yes	No	No	No	Yes	No	NA	Yes	2020-04-27	No	No	No	No	2020-05-04	7	No	No	No	No	No	No	No	No	No	No	No	No
FJD_0626	HUFJD	59	Female	EUR	No	Former smoker	No	No	No	Yes	No	No	Yes	No	Yes	No	2020-05-07	NA	No	No	No	No	No	No	No	<=25%	Yes	2020-05-07	No	No	No	No	2020-05-26	19	No	No	No	No	No	No	No	No	No	No	No	No
FJD_0714	HUFJD	44	Male	EUR	No	No	No	No	No	No	No	No	No	No	No	No	2020-03-26	NA	No	Yes	No	No	No	Yes	No	51-75%	Yes	2020-03-21	Yes	Yes	No	Yes	2020-04-16	25	No	No	No	No	No	No	No	No	No	No	Yes	Yes
FJD_0728	HUFJD	62	Female	EUR	No	Former smoker	No	No	No	No	No	No	No	No	Yes	Yes	2020-04-16	NA	Yes	Yes	Yes	No	No	No	No	51-75%	Yes	2020-04-16	Yes	No	Yes	No	2020-04-23	7	No	No	No	No	No	No	No	No	No	No	No	No
FJD_0975	HUFJD	50	Male	AMR	No	No	Yes	No	No	Yes	No	No	No	No	No	No	2020-03-29	NA	No	Yes	No	No	No	Yes	No	51-75%	Yes	2020-03-21	Yes	Yes	Yes	Yes	2020-04-13	22	No	No	No	No	No	No	No	No	No	No	No	Yes
FJD_1023	HUFJD	56	Male	EUR	No	No	No	No	No	NA	No	No	No	No	No	No	2020-03-18	NA	Yes	Yes	No	No	No	Yes	No	>75%	Yes	2020-03-18	Yes	No	No	Yes	2020-04-23	35	No	No	No	No	No	No	No	No	No	No	No	No
FJD_1093	HUIE	35	Female	AMR	No	Former smoker	No	No	No	NA	No	No	No	No	No	No	2020-03-31	NA	Yes	Yes	Yes	No	No	No	No	26-50%	Yes	2020-03-21	Yes	Yes	No	Yes	2020-04-09	18	No	No	No	No	No	No	No	No	No	No	Yes	Yes
FJD_1417	HUFJD	38	Male	EUR	No	Former smoker	No	No	No	Yes	Yes	No	No	No	No	No	2020-03-17	Yes	Yes	No	No	No	No	No	No	>75%	Yes	2020-03-16	Yes	No	No	Yes	2020-06-03	77	No	No	No	No	No	No	No	No	No	No	No	Yes
FJD_1456	HUIE	49	Female	EUR	No	No	No	No	Yes	Yes	No	No	Yes	No	No	No	2020-03-15	NA	Yes	Yes	No	Yes	No	No	No	>75%	Yes	2020-03-03	Yes	No	Yes	Yes	2020-04-15	42	No	No	No	No	No	No	No	No	No	No	Yes	No
FJD_1458	HUIE	56	Male	EUR	No	Former smoker	Yes	No	No	NA	No	No	No	No	No	No	2020-03-31	NA	Yes	Yes	No	No	No	No	No	NA	Yes	2020-03-16	Yes	No	No	No	2020-04-04	18	No	No	No	No	No	No	No	No	No	No	No	No
FJD_1462	HUIE	51	Female	EUR	No	No	No	No	No	Yes	No	No	No	No	No	No	2020-04-05	NA	No	Yes	No	No	No	No	No	>75%	Yes	2020-03-28	Yes	Yes	Yes	Yes	2020-04-22	24	No	No	No	No	No	No	No	No	No	No	No	No
FJD_1502	HUIE	41	Male	EUR	No	No	No	No	No	NA	No	No	No	No	No	No	2020-03-18	NA	Yes	No	No	No	No	Yes	No	51-75%	Yes	2020-03-17	Yes	No	No	Yes	2020-04-28	41	No	No	No	No	No	No	No	No	No	No	Yes	Yes
FJD_1504	HUIE	48	Male	EUR	No	No	Yes	No	No	Yes	No	No	Yes	No	Yes	No	2020-04-20	NA	Yes	No	No	No	No	No	No	>75%	Yes	2020-03-23	Yes	Yes	Yes	Yes	NA	NA	No	No	No	No	No	No	No	No	No	No	Yes	Yes
FJD_1505	HUIE	39	Male	EUR	No	No	No	No	No	Yes	No	No	No	No	No	No	2020-03-18	NA	Yes	Yes	Yes	No	No	No	No	>75%	Yes	2020-03-18	Yes	No	No	Yes	2020-04-27	39	No	No	No	No	No	No	No	No	No	No	Yes	Yes
FJD_1532	HUIE	46	Male	EUR	No	No	No	No	Yes	Yes	No	No	No	No	No	No	2020-04-10	Yes	Yes	No	No	No	No	Yes	No	>75%	Yes	2020-03-21	Yes	No	Yes	Yes	2020-05-28	67	No	No	No	No	No	No	No	No	No	No	Yes	Yes
FJD_1606	HUFJD	43	Male	EUR	No	No	No	No	No	No	No	No	No	No	No	No	2020-03-12	NA	Yes	Yes	No	No	No	No	No	51-75%	Yes	2020-03-13	Yes	Yes	Yes	Yes	2020-04-08	25	No	No	No	No	No	No	No	No	No	No	No	Yes
FJD_1645	HUIE	59	Male	EUR	No	No	No	No	No	Yes	No	Yes	Yes	No	No	Yes	2020-04-18	NA	Yes	No	No	No	No	No	No	51-75%	Yes	2020-04-03	Yes	Yes	Yes	No	2020-05-05	32	No	No	Yes	No	No	No	No	No	No	No	No	No
FJD_1650	HUIE	52	Female	EUR	No	No	No	No	No	No	No	No	No	No	Yes	No	2020-04-09	Yes	No	No	No	No	No	No	No	51-75%	Yes	2020-04-08	No	Yes	Yes	No	2020-04-19	11	No	No	No	No	No	No	No	No	No	No	Yes	No
FJD_1998	HUFJD	37	Female	EUR	No	No	No	No	No	NA	No	No	Yes	No	No	No	2020-05-23	NA	No	Yes	No	No	No	No	No	NA	Yes	2020-05-09	Yes	Yes	No	Yes	2020-05-19	10	No	No	No	No	No	No	No	No	No	No	No	Yes
FJD_2137	HUIE	60	Male	EUR	No	No	Yes	Yes	Yes	Yes	Yes	No	No	Yes	No	No	2020-04-30	NA	No	No	No	No	No	No	No	>75%	Yes	2020-04-29	Yes	No	No	Yes	2020-05-17	18	Yes	No	No	No	No	No	No	No	No	No	Yes	No
FJD_2149	HUIE	53	Male	EUR	No	Former smoker	No	No	No	Yes	No	No	No	No	No	No	2020-05-05	NA	Yes	Yes	No	No	No	No	No	>75%	Yes	2020-04-06	Yes	No	No	Yes	2020-05-14	38	No	No	No	No	No	No	No	No	No	No	Yes	No
FJD_2198	HUIE	40	Female	EUR	No	Former smoker	No	No	No	NA	No	No	No	No	No	No	2020-03-11	NA	No	No	No	No	No	No	No	51-75%	Yes	2020-03-11	Yes	No	Yes	Yes	2020-04-26	45	No	No	No	No	No	Yes	No	No	No	No	No	Yes
H12O_104	H12O	30	Male	EUR	No	No	No	No	No	No	No	No	No	No	No	No	2020-03-18	Yes	Yes	Yes	No	Yes	No	No	no	51-75%	Yes	2020-03-19	Yes	No	No	Yes	2020-04-02	13	No	No	No	No	No	No	No	No	No	Yes	No	Yes
H12O_107	H12O	38	Female	AMR	Yes	No	No	No	No	No	No	No	No	No	No	No	2020-03-17	NA	NA	NA	No	NA	NA	NA	NA	51-75%	Yes	2020-03-17	Yes	No	No	Yes	2020-04-06	19	NA	NA	NA	NA	NA	NA	NA	NA	NA	NA	NA	Yes
H12O_108	H12O	39	Male	EUR	No	No	No	No	No	No	No	No	No	No	No	No	2020-03-20	NA	NA	NA	No	NA	NA	NA	NA	51-75%	Yes	2020-03-22	Yes	No	No	Yes	2020-04-07	15	NA	NA	NA	NA	NA	NA	NA	NA	NA	NA	NA	Yes
H12O_110	H12O	27	Male	AMR	No	No	No	No	No	No	No	No	No	No	No	No	2020-03-25	NA	NA	NA	No	NA	NA	NA	NA	51-75%	Yes	2020-03-25	Yes	No	No	Yes	2020-04-12	17	NA	NA	NA	NA	NA	NA	NA	NA	NA	NA	NA	Yes
H12O_111	H12O	45	Female	EUR	No	No	No	No	No	No	No	No	No	No	No	No	2020-03-21	NA	NA	NA	No	NA	NA	NA	NA	51-75%	Yes	2020-03-21	Yes	No	No	Yes	2020-04-08	17	NA	NA	NA	NA	NA	NA	NA	NA	NA	NA	NA	No
H12O_112	H12O	42	Male	AMR	No	No	No	No	No	No	No	No	No	Yes	No	No	2020-03-21	NA	NA	NA	No	NA	NA	NA	NA	51-75%	Yes	NA	Yes	No	No	Yes	NA	NA	NA	NA	NA	NA	NA	NA	NA	NA	NA	NA	NA	Yes
H12O_113	H12O	45	Male	AMR	No	No	No	No	No	No	No	No	No	No	No	No	2020-03-12	NA	NA	NA	No	NA	NA	NA	NA	51-75%	Yes	2020-03-12	Yes	No	No	Yes	2020-04-16	34	NA	NA	NA	NA	NA	NA	NA	NA	NA	NA	NA	Yes
H12O_236	H12O	53	Male	EUR	No	Former smoker	No	No	No	Yes	No	No	No	No	Yes	No	2020-03-24	Yes	Yes	Yes	Yes	Yes	No	Yes	No	26-50%	Yes	2020-03-24	No	No	No	No	2020-03-30	6	No	No	No	No	No	No	No	No	No	No	No	No
HVAM_081	HVAM	60	Female	EUR	No	No	No	Yes	No	Yes	No	No	Yes	No	No	No	2020-03-24	No	Yes	Yes	No	No	No	No	No	26-50%	Yes	2020-03-11	Yes	Yes	Yes	Yes	NA	NA	No	No	Yes	No	No	Yes	No	No	No	No	No	No
HVAM_083	HVAM	48	Male	EUR	No	No	Yes	Yes	Yes	Yes	Yes	No	Yes	Yes	No	No	2020-04-10	No	Yes	No	No	Yes	No	No	No	51-75%	Yes	2020-04-10	Yes	Yes	No	Yes	2020-05-25	45	Yes	No	Yes	Yes	No	No	No	No	No	Yes	No	Yes
HVAM_137	HVAM	41	Male	EUR	No	No	No	No	No	Yes	No	No	No	No	No	No	2020-03-27	No	No	Yes	No	Yes	No	No	No	NA	Yes	2020-03-27	Yes	Yes	No	Yes	2020-08-06	129	NA	NA	NA	NA	NA	NA	NA	NA	NA	NA	NA	Yes
HVAM_142	HVAM	49	Male	EUR	No	No	No	No	Yes	No	No	No	No	No	No	No	2020-04-14	Yes	No	Yes	No	No	No	No	No	NA	Yes	2020-03-25	Yes	No	No	Yes	NA	NA	NA	NA	NA	NA	NA	NA	NA	NA	NA	NA	NA	Yes
HVAM_212	HVAM	46	Male	EUR	No	No	Yes	No	No	Yes	No	No	No	Yes	No	No	2020-03-20	Yes	Yes	Yes	No	Yes	Yes	No	No	NA	Yes	2020-03-20	Yes	Yes	No	Yes	2020-04-16	26	Yes	No	Yes	No	No	No	No	No	No	No	Yes	Yes
HVAM_252	HVAM	44	Male	AMR	No	No	No	No	No	No	No	No	No	No	No	No	2020-03-17	Yes	Yes	Yes	No	No	No	No	No	NA	Yes	2020-03-19	Yes	Yes	No	Yes	2020-06-02	73	No	No	Yes	No	No	No	No	No	No	Yes	No	Yes
HVAM_322	HVAM	41	Female	EUR	No	No	No	No	No	No	No	Yes	No	No	No	No	2020-04-10	Yes	Yes	Yes	No	No	No	No	No	26-50%	Yes	2020-04-07	Yes	Yes	Yes	Yes	2020-05-08	31	No	No	No	No	No	No	No	No	No	No	No	Yes
