# Supplementary material for: Presence of rare potential pathogenic variants in subjects under 65 years old with very severe or fatal COVID-19
Source: Sci Rep. 2022 Jun 20;12:10369. doi: 10.1038/s41598-022-14035-x (PMC9208539; doi:10.1038/s41598-022-14035-x)
Supplement: Supplementary file 3 — Supplementary Table 2. [file 41598_2022_14035_MOESM3_ESM.xlsx]

## Sheet: Hoja1
Chromosome	Position	Symbol	Gene panel	Inheritance model	Consequence	Transcript	cDNA	Protein	Genotype	SIFT	PolyPhen	CADD_PHRED	M-CAP	MutationTaster	SSF	GnomAD_exomes_AF	ClinVar	HGMD	ACMG
chr10	75674675	PLAU	1	AD	splice_donor_variant	NM_002658.3	c.970+1G>A	p.?	HET	NA	NA	26.3	NA	NA	79.35 ⇒ 0	NA	NA	NA	PVS1, PM2,PP3
chr16	81969953	PLCG2	1	AD	stop_gained	NM_002661.4	c.3022C>T	p.Gln1008*	HET	NA	NA	56	NA	Disease causing automatic	NA	NA	NA	NA	PVS1, PM2,PP3
chr19	11227645	LDLR	1	AD	missense_variant	NM_000527.4	c.1816G>A	p.Ala606Thr	HET	deleterious	possibly_damaging	23.5	Damaging	Disease causing	NA	3.58e-05	Conflicting Interpretations Of Pathogenicity	DM	PM1, PM2, PM5, PP2, PP3
chr19	36340211	NPHS1	1	AR	missense_variant	NM_004646.3	c.767G>A	p.Arg256Gln	HET	deleterious	possibly_damaging	21.1	NA	NA	NA	2.41e-05	NA	NA	PM1, PM2, PM5, PP2, BP4
chr5	483386	SLC9A3	1	AR	missense_variant	NM_004174.2	c.1144C>T	p.Arg382Trp	HET	deleterious	probably_damaging	25.1	Damaging	Disease causing	NA	NA	NA	NA	PM1, PM2, PM5, PP3, BP1
chr1	27700455	FCN3	1	AR	splice_donor_variant	NM_003665.2	c.232+1G>A	p.?	HET	NA	NA	24.2	NA	NA	95.64 ⇒ 0	NA	NA	NA	PVS1, PM2
chr3	10108951	FANCD2	1	AR	missense_variant	NM_033084.3	c.2444G>A	p.Arg815Gln	HET	deleterious	probably_damaging	31	Damaging	Disease causing	NA	0.000130075	Pathogenic	DM	PP5, PM2, PP3, BP1
chr18	47390511	MYO5B	1	AR	synonymous_variant (splice region)	NM_001080467.2	c.3843G>C	p.Ala1281=	HET	NA	NA	16.91	NA	NA	70.01 ⇒ 0	NA	NA	NA	PVS1, PM2
chr2	74690033	MOGS	2	AR	frameshift_variant	NM_006302.2	c.882del	p.Glu295Asnfs*10	HET	NA	NA	24.2	NA	NA	NA	NA	Pathogenic	NA	PVS1, PM2,PP5
chr19	50905092	POLD1	2	AR	frameshift_variant	NM_002691.4	c.378_394del	p.Ala127*	HET	NA	NA	NA	NA	NA	NA	NA	NA	NA	PVS1, PM2,PP3
chr17	42153254	G6PC3	1	AR	frameshift_variant	NM_138387.3	c.889del	p.Leu297Trpfs*27	HET	NA	NA	NA	NA	NA	NA	NA	NA	NA	PVS1, PM2
chr15	75189922	MPI	1	AR	missense_variant	NM_002435.1	c.1123G>C	p.Gly375Arg	HET	deleterious	probably_damaging	26.3	Damaging	Disease causing	NA	7.95e-06	NA	NA	PM2, PM5, PP2, PP3
chr3	9970030	IL17RC	1	AR	stop_gained	NM_153461.3	c.1132C>T	p.Arg378*	HET	NA	NA	36	NA	Disease causing automatic	NA	0.0004223882	Uncertain Significance	DM?	PVS1, PM2, PP3
chr8	145738230	RECQL4	2	AR	missense_variant (splice region)	NM_004260.3	c.2755G>A	p.Ala919Thr	HET	deleterious	benign	33	Damaging	NA	NA	0.0002079705	Uncertain Significance	DM?	PVS1, PM2,BP1
chr11	118896009	SLC37A4	1	AR	missense_variant	NM_001164277.1	c.1016G>T	p.Gly339Cys	HET	deleterious	probably_damaging	33	damaging	Disease causing	NA	NA	NA	NA	PM2, PM5, PP2, PP3
chr4	110662158	CFI	1	AR	missense_variant	NM_000204.5	c.1643A>G	p.Glu548Gly	HET	deleterious	probably_damaging	29.3	Damaging	Disease causing	NA	7.96e-06	NA	DM?	PM1, PM2, PP2, PP3
chr5	156533741	HAVCR2	1	AR	missense_variant	NM_032782.4	c.291A>G	p.Ile97Met	HET	deleterious	probably_damaging	23	Tolerated	Disease causing	NA	0.002668519	Conflicting Interpretations Of Pathogenicity	DM	PP5, PM1, PM2, BP1
chr16	3641295	SLX4	1	AR	frameshift_variant	NM_032444.2	c.2340_2343del	p.Glu781Serfs*38	HET	NA	NA	NA	NA	NA	NA	NA	NA	NA	PVS1, PM2, PP3
chr2	48030612	MSH6	2	AR	missense_variant	NM_000179.2	c.3226C>T	p.Arg1076Cys	HET	deleterious	possibly_damaging	31	Damaging	Disease causing	NA	9.55e-05	Likely pathogenic	DM	PP5, PM2, PP3
chrX	153761811	G6PD	1	XL	missense_variant	NM_000402.4	c.934G>C	p.Asp312His	HEM	deleterious	probably_damaging	24.1	Damaging	Disease causing	NA	0.0007279365	Conflicting Interpretations Of Pathogenicity	DM	PP5,PP2,PP3
chrX	12905677	TLR7	1	XL	stop_gained	NM_016562.3	c.2050A>T	p.Lys684*	HEM	NA	NA	34	NA	Disease causing	NA	NA	NA	NA	PVS1, PM2
chr17	26684785	TMEM199	1	AR	missense_variant	NM_152464.1	c.92G>C	p.Arg31Pro	HET	deleterious	possibly_damaging	23.1	Damaging	Disease causing	NA	4.03e-05	Pathogenic	DM	PM2, PP5
chr4	56212560	SRD5A3	1	AR	stop_gained	NM_024592.5	c.57G>A	p.Trp19*	HET	NA	NA	36	NA	Disease causing automatic	NA	0.000118	Pathogenic	DM	PVS1, PP5, PM2, PP3
chr19	47258972	FKRP	1	AR	missense_variant	NM_024301.4	c.265C>T	p.Pro89Ser	HET	deleterious	possibly_damaging	25.7	Damaging	Disease causing	NA	NA	NA	DM	PM2, PM5, PP3
chr22	41574895	EP300	3	AD	missense_variant	NM_001429.3	c.7180G>C	p.Gly2394Arg	HET	deleterious_low_confidence"	probably_damaging	28.5	Damaging	Disease causing	NA	NA	NA	NA	PM2, PP3
chr18	77170505	NFATC1	3	AD	missense_variant	NM_006162.5	c.230C>T	p.Pro77Leu	HET	deleterious	benign	21.1	Damaging	Disease causing	NA	0.00017208	NA	DM?	BP1
chrX	12939368	TLR8	1	XL	missense_variant	NM_016610.3	c.2263A>T	p.Ser755Cys	HEM	deleterious	probably_damaging	17.48	Damaging	Polymorphism	NA	5.48e-06	NA	NA	PM2
chr7	2983958	CARD11	1	AD	missense_variant	NM_032415.7	c.572A>G	p.Asn191Ser	HET	tolerated	benign	15.65	Tolerated	Disease causing	NA	0.000672	Uncertain Significance	NA	PM2, BP4
chr4	55152032	PDGFRA	3	AD	missense_variant	NM_006206.6	c.2464C>T	p.Arg822Cys	HET	deleterious	probably_damaging	32	Damaging	Disease causing	NA	NA	NA	NA	PM2, PP3
chr1	145606286	POLR3C	2	AD	missense_variant	NM_001303456.1	c.706G>C	p.Asp236His	HET	tolerated	benign	22.7	Tolerated	Polymorphism	NA	2.78e-05	NA	NA	BS1, BP4
chr2	216249658	FN1	3	AD	missense_variant	NM_212482.2	c.4654C>G	p.Pro1552Ala	HET	tolerated	probably_damaging	23.1	Damaging	Polymorphism, Disease causing	NA	3.98e-06	NA	NA	PM2
chr17	40490776	STAT3	1	AD	missense_variant	NM_139276.3	c.523A>C	p.Asn175His	HET	NA	NA	23.1	Tolerated	Disease causing	NA	0.00000398	Uncertain Significance	NA	PM2, PP2
chr1	9784866	PIK3CD	1	AD	missense_variant	NM_005026.5	c.2869C>T	p.Arg957Trp	HET	deleterious	probably_damaging	29.5	Damaging	Disease causing	NA	3.6e-05	Uncertain Significance	NA	PM2, PP3
chr18	77246466	NFATC1	3	AD	missense_variant	NM_006162.5	c.2311C>A	p.Leu771Ile	HET	tolerated	probably_damaging	23.2	Damaging	Disease causing	NA	NA	NA	NA	PM2, BP1
chr1	145592737	POLR3C	2	AD	missense_variant	NM_001303456.1	c.1597A>T	p.Ile533Phe	HET	deleterious	probably_damaging	26.6	Tolerated	Disease causing	NA	0.00012	NA	NA	PP3, BS1
chr4	103459088	NFKB1	1	AD	missense_variant	NM_003998.4	c.233A>G	p.Asn78Ser	HET	NA	NA	22.3	Tolerated	Disease causing	NA	3.99e-06	NA	NA	PM2, PM1, BP4
chr1	182554492	RNASEL	1	AD	stop_gained	NM_021133.3	c.1450C>T	p.Gln484*	HET	NA	NA	40	NA	Disease causing automatic	NA	NA	NA	NA	PVS1, PM2, PP3
chr1	172634906	FASLG	1	AD	missense_variant	NM_000639.1	c.596G>T	p.Gly199Val	HET	deleterious	probably_damaging	25.7	Damaging	Disease causing	NA	3.98e-06	NA	NA	PM2, PP3
chr9	120476382	TLR4	1	AD	missense_variant	NM_138554.4	c.1976T>C	p.Met659Thr	HET	deleterious	benign	23.3	Tolerated	Polymorphism, Disease causing	NA	8.37e-05	NA	NA	BS1, BP1
chr12	112891035	PTPN11	3	AD	missense_variant	NM_002834.3	c.369G>T	p.Glu123Asp	HET	deleterious	probably_damaging	24.6	Damaging	Disease causing	NA	7.96e-06	Uncertain Significance	NA	PM2, PP2, PP3
chr5	138861225	STING1	1	AD	missense_variant	NM_198282.2	c.65C>A	p.Ala22Asp	HET	deleterious	probably_damaging	24.5	Damaging	Disease causing	NA	8.02e-06	NA	NA	PM2, PP3
chr8	61777755	CHD7	2	AD	missense_variant	NM_017780.3	c.8257A>G	p.Met2753Val	HET	tolerated	benign	19.3	Damaging	Polymorphism, Disease causing	NA	NA	NA	NA	PM2, PP2, BP4
chr9	27205056	TEK	1	AD	missense_variant	NM_000459.3	c.2357A>G	p.Gln786Arg	HET	deleterious	probably_damaging	26.9	Damaging	Disease causing	NA	NA	NA	NA	PM2, PP2, PP3
chr17	45369899	ITGB3	2	AD	inframe_deletion	NM_000212.2	c.1658_1660del	p.Ser553del	HET	NA	NA	NA	NA	NA	NA	2.06e-05	NA	NA	PM1, PP2, PP3
