# Supplementary material for: Presence of rare potential pathogenic variants in subjects under 65 years old with very severe or fatal COVID-19
Source: Sci Rep. 2022 Jun 20;12:10369. doi: 10.1038/s41598-022-14035-x (PMC9208539; doi:10.1038/s41598-022-14035-x)
Supplement: Supplementary file 4 — Supplementary Table 3. [file 41598_2022_14035_MOESM4_ESM.xlsx]

## Sheet: Hoja1
CARD11
CFI
CHD7
EP300
FANCD2
FASLG
FCN3
FKRP
FN1
G6PC3
G6PD
HAVCR2
IL17RC
ITGB3
LDLR
MOGS
MPI
MSH6
MYO5B
NFATC1
NFKB1
NPHS1
PDGFRA
PIK3CD
PLAU
PLCG2
POLD1
POLR3C
PTPN11
RECQL4
RNASEL
SLC37A4
SLC9A3
SLX4
SRD5A3
STAT3
STING1
TEK
TLR4
TLR7
TLR8
TMEM199
