# Supplementary material for: Presence of rare potential pathogenic variants in subjects under 65 years old with very severe or fatal COVID-19
Source: Sci Rep. 2022 Jun 20;12:10369. doi: 10.1038/s41598-022-14035-x (PMC9208539; doi:10.1038/s41598-022-14035-x)
Supplement: Supplementary file 5 — Supplementary Table 4. [file 41598_2022_14035_MOESM5_ESM.xlsx]

## Sheet: Hoja1
ABCB1
ABO
ACD
ACE
ACE2
ACP5
ACTB
ADA
ADA2
ADAM17
ADAR
AGT
AICDA
AIM2
AIRE
AK2
AKT1
ALG1
ALG11
ALG12
ALG14
ALG3
ALG6
ALG8
ALG9
ALPI
AP1S3
AP3B1
AP3D1
APOA1
APOL1
ARHGEF1
ARPC1B
ATM
ATP6AP1
ATP6V0A2
B2M
B3GALNT2
B3GALT6
B3GAT3
B3GLCT
B4GALNT1
B4GALT1
B4GALT7
BACH2
BATF
BCL10
BCL11B
BCL2
BCL3
BCL6
BIRC2
BIRC3
BLK
BLM
BLNK
BRIP1
BST2
BTK
C17orf62
C1QA
C1QB
C1QC
C1R
C1S
C2
C3
C4A
C4B
C5
C6
C7
C8A
C8B
C8G
C9
CARD11
CARD14
CARD9
CARMIL2
CASP1
CASP10
CASP3
CASP4
CASP8
CBL
CCBE1
CCDC115
CCHCR1
CCL11
CCL17
CCL18
CCL19
CCL2
CCL20
CCL21
CCL22
CCL3
CCL4
CCL5
CCL7
CCL8
CCR1
CCR2
CCR3
CCR5
CCR6
CCR7
CCR9
CCRL2
CD14
CD19
CD1C
CD1D
CD2
CD209
CD244
CD247
CD27
CD274
CD28
CD33
CD38
CD3D
CD3E
CD3G
CD4
CD40
CD40LG
CD44
CD46
CD5
CD55
CD59
CD68
CD69
CD70
CD74
CD79A
CD79B
CD80
CD81
CD83
CD86
CD8A
CD8B
CDC42
CDCA7
CEBPA
CEBPB
CEBPE
CFB
CFD
CFH
CFHR1
CFHR2
CFHR3
CFHR4
CFHR5
CFI
CFLAR
CFP
CFTR
CHD7
CHST14
CHST3
CHST6
CHSY1
CHUK
CIB1
CIITA
CISH
CLCN7
CLEC7A
CLPB
COG1
COG4
COG5
COG6
COG7
COG8
COPA
CORO1A
CR1
CR2
CRP
CSF1
CSF1R
CSF2
CSF2RA
CSF2RB
CSF3
CSF3R
CSGALNACT1
CTC1
CTLA4
CTPS1
CTSC
CXCL1
CXCL10
CXCL11
CXCL13
CXCL16
CXCL2
CXCL8
CXCL9
CXCR2
CXCR3
CXCR4
CXCR5
CXCR6
CYBA
CYBB
DAG1
DBR1
DCLRE1B
DCLRE1C
DDX58
DEF6
DHX58
DICER1
DKC1
DNAJC21
DNASE1L3
DNASE2
DNMT3B
DOCK2
DOCK8
DOLK
DPAGT1
DPM1
DPM2
DPM3
DPP4
DPP9
EBI3
EFL1
EGFR
EIF2AK2
ELANE
EOGT
EP300
EPG5
ERBB2
ERBIN
ERCC4
ERCC6L2
ETS1
EXT1
EXT2
EXTL3
F12
FAAP24
FADD
FANCA
FANCB
FANCC
FANCD2
FANCE
FANCF
FANCG
FANCI
FANCL
FANCM
FAS
FASLG
FAT4
FCGR1A
FCGR2A
FCGR2B
FCGR3A
FCHO1
FCN1
FCN3
FERMT1
FERMT3
FKRP
FKTN
FLT1
FLT3
FN1
FOS
FOXN1
FOXP3
FPR1
FPR2
FUK
FUT8
FYB1
FYCO1
FYN
G6PC3
G6PD
GALNT2
GALNT3
GATA1
GATA2
GATA3
GBP1
GFI1
GFPT1
GINS1
GMPPA
GMPPB
GNE
GORAB
GRB2
GSPC3
GZMB
HAVCR1
HAVCR2
HAX1
HBEGF
HCK
HDAC6
HELLS
HIF1A
HLA-A
HLA-B
HLA-C
HLA-DPB1
HLA-DRB1
HLA-E
HLA-G
HMOX1
HNF1A
HPS1
HPS4
HPS6
HRG
HTRA2
HYOU1
ICAM1
ICAM3
ICAM5
ICOS
ICOSLG
IDO1
IF2NB1
IFI16
IFI35
IFI44
IFI6
IFIH1
IFIT1
IFIT2
IFIT3
IFITM1
IFITM2
IFITM3
IFNA1
IFNA10
IFNA13
IFNA14
IFNA16
IFNA17
IFNA2
IFNA21
IFNA4
IFNA5
IFNA6
IFNA7
IFNA8
IFNAR1
IFNAR2
IFNE
IFNG
IFNGR1
IFNGR2
IFNK
IFNL1
IFNL2
IFNL3
IFNL4
IFNLR1
IFNW1
IGF1
IGHM
IGKC
IGLL1
IKBKB
IKBKE
IKBKG
IKZF1
IKZF3
IL10
IL10RA
IL10RB
IL12A
IL12B
IL12RB1
IL12RB2
IL13
IL13RA1
IL15
IL15RA
IL17A
IL17B
IL17C
IL17F
IL17RA
IL17RB
IL17RC
IL17RE
IL18
IL18BP
IL19
IL1A
IL1B
IL1R1
IL1RN
IL2
IL20RB
IL21
IL21R
IL22
IL22RA1
IL22RA2
IL23A
IL23R
IL24
IL25
IL26
IL27
IL27RA
IL2RA
IL2RB
IL2RG
IL3
IL36RN
IL3RA
IL4
IL4R
IL5
IL6
IL6R
IL6ST
IL7
IL7R
IL9
IL9R
INO80
INPP5D
IRAK1
IRAK2
IRAK3
IRAK4
IRF1
IRF2
IRF2BP2
IRF3
IRF4
IRF5
IRF7
IRF8
IRF9
ISG15
ISPD
ITCH
ITGAL
ITGAM
ITGAV
ITGAX
ITGB2
ITGB3
ITK
ITPKC
JAGN1
JAK1
JAK2
JAK3
JUN
KDM6A
KDR
KIAA0319L
KIT
KITLG
KLF2
KMT2A
KMT2D
LAMTOR2
LARGE1
LAT
LCK
LCP2
LDLR
LEP
LGALS9
LIG1
LIG4
LPIN2
LRBA
LRCH1
LTA
LTB
LY9
LY96
LYN
LYST
LZTFL1.
MALT1
MAD2L2
MAGT1
MAN1B1
MAN2B1
MAP3K14
MAP3K7
MAP3K8
MAPK1
MASP2
MAVS
MBL2
MCM4
MEFV
MGAT2
MKL1
MMP9
MOGS
MPDU1
MPI
MPL
MPO
MS4A1
MSH6
MSN
MTHFD1
MUC5B
MVK
MX1
MYC
MYD88
MYH9
MYO5B
MYSM1
NBAS
NBN
NCF1
NCF2
NCF4
NCSTN
NEUROG3
NFAT5
NFATC1
NFATC2
NFE2L2
NFKB1
NFKB2
NFKBIA
NGLY1
NHEJ1
NHP2
NLRC4
NLRC5
NLRP1
NLRP12
NLRP3
NOD1
NOD2
NOP10
NOS2
NOTCH4
NPHS1
NR0B1
NRP1
NSMCE3
OAS1
OAS2
OAS3
OASL
ORAI1
OSM
OSTM1
OTULIN
PALB2
PARN
PAX1
PDCD1
PDCD1LG2
PDGFRA
PDGFRB
PELI1
PEPD
PF4
PGAP2
PGAP3
PGF
PGM1
PGM3
PIAS1
PIAS2
PIGA
PIGL
PIGM
PIGN
PIGO
PIGS
PIGT
PIGV
PIGW
PIK3CA
PIK3CD
PIK3CG
PIK3R1
PLAAT4
PLAT
PLAU
PLAUR
PLCG2
PLEKHM1
PLG
PMM2
PMS2
PNP
POLA1
POLD1
POLD2
POLE
POLE2
POLR3A
POLR3C
POLR3F
POMGNT1
POMGNT2
POMK
POMP
POMT1
POMT2
PRDM1
PRF1
PRKCD
PRKCQ
PRKDC
PRKRA
PSEN1
PSENEN
PSMB8
PSMG2
PSTPIP1
PTAFR
PTGS2
PTPN11
PTPN2
PTPN22
PTPN6
PTPRC
PTX3
PYCARD
RAB27A
RAC2
RAD51
RAD51C
RAG1
RAG2
RANBP2
RASGRP1
RBCK1
RECQL4
REL
RELA
RELB
RFT1
RFWD3
RFX5
RFXANK
RFXAP
RHOH
RIPK1
RIPK2
RIPK3
RMRP
RNASEH2A
RNASEH2B
RNASEH2C
RNASEL
RNF168
RNF31
RNU4ATAC
RORC
RPSA
RSAD2
RTEL1
RUNX3
SAMD9
SAMD9L
SAMHD1
SBDS
SEC23B
SEC61A1
SELL
SELP
SEMA3E
SERPINE1
SERPING1
SGPL1
SH2D1A
SH3KBP1
SHC1
SIGIRR
SIRT1
SKIV2L
SLAMF1
SLC26A3
SLC29A3
SLC35A1
SLC35A2
SLC35C1
SLC35D1
SLC37A4
SLC39A7
SLC39A8
SLC46A1
SLC6A20
SLC7A7
SLC9A3
SLX4
SMAD4
SMARCAL1
SMARCD2
SNORA31
SNX10
SOCS1
SOCS2
SOCS3
SP1
SP110
SPI1
SPIB
SPINK5
SPINT2
SPPL2A
SRC
SRD5A3
SRP54
SRP72
SSR3
SSR4
ST3GAL3
ST3GAL5
STAT1
STAT2
STAT3
STAT4
STAT5A
STAT5B
STAT6
STIM1
STK4
STN1
STT3A
STX11
STXBP2
SYK
TANK
TAP1
TAP2
TAPBP
TAZ
TBK1
TBX1
TBX21
TCF3
TCIRG1
TCN2
TEK
TERC
TERT
TFRC
TGFB1
TGFBI
TGFBR1
TGFBR2
THBD
THBS1
THSD7A
TICAM1
TICAM2
TIE1
TINF2
TIRAP
TLR1
TLR10
TLR2
TLR3
TLR4
TLR5
TLR6
TLR7
TLR8
TLR9
TMC6
TMC8
TMEM165
TMEM173
TMEM199
TMEM5
TMPRSS2
TNF
TNFAIP3
TNFRSF10A
TNFRSF10B
TNFRSF11A
TNFRSF13B
TNFRSF13C
TNFRSF1A
TNFRSF1B
TNFRSF4
TNFRSF9
TNFSF10
TNFSF11
TNFSF12
TNFSF13
TNFSF13B
TNFSF14
TNFSF4
TNIP1
TOP2B
TP53
TPP2
TRAC
TRADD
TRAF1
TRAF2
TRAF3
TRAF3IP2
TRAF5
TRAF6
TRAPPC11
TRAT1
TRIM21
TRIM22
TRIM25
TRNT1
TSLP
TTC37
TTC7A
TUSC3
TYK2
TYROBP
UBE2T
UNC119
UNC13D
UNC93B1
UNG
USB1
USP18
VAV1
VCAM1
VEGFA
VEGFB
VEGFD
VPS13B
VPS45
WAS
WDR1
WIPF1
WRAP53
XCL1
XCR1
XIAP
XKR6
XRCC2
XYLT1
XYLT2
ZAP70
ZBP1
ZBTB24
ZNF341
